# Supplementary material for: The Pseudo-Symmetric N-benzyl Hydroxyethylamine Core in a New Series of Heteroarylcarboxyamide HIV-1 Pr Inhibitors: Synthesis, Molecular Modeling and Biological Evaluation
Source: Biomolecules. 2021 Oct 26;11(11):1584. doi: 10.3390/biom11111584 (PMC8615997; doi:10.3390/biom11111584)
Supplement: Supplementary file 1 [file biomolecules-11-01584-s001.zip]

Archive with 1 entries (1 files):
- biomolecules-1408886-SI.pdf
